# Supplementary material for: ﻿Lysimachia speciosa (Primulaceae), a new species from Central China
Source: PhytoKeys. 2025 Oct 2;263:209–14. doi: 10.3897/phytokeys.263.139659 (PMC12511876; doi:10.3897/phytokeys.263.139659)
Supplement: XML Treatment for Lysimachia speciosa [file phytokeys.263.139659-treatment1.xml]

<!DOCTYPE tp:taxon-treatment
  PUBLIC "-//TaxonX//DTD Taxonomic Treatment Publishing DTD v0 20100105//EN" "tax-treatment-NSO.dtd">
<tp:taxon-treatment xmlns:tp="http://www.plazi.org/taxpub"><tp:treatment-meta><kwd-group><label>Taxon classification</label><kwd>
                <named-content content-type="kingdom">Plantae</named-content>
              </kwd><kwd>
                <named-content content-type="order">Ericales</named-content>
              </kwd><kwd>
                <named-content content-type="family">Primulaceae</named-content>
              </kwd></kwd-group><mixed-citation publication-type="journal"><person-group><name><surname>Xu</surname><given-names>Song-Zhi</given-names></name><name><surname>Xu</surname><given-names>Han</given-names></name><name><surname>Gan</surname><given-names>Qi-Liang</given-names></name><name><surname>Li</surname><given-names>Zhen-Yu</given-names></name></person-group><article-title>﻿<italic><tp:taxon-name><tp:taxon-name-part taxon-name-part-type="genus" reg="Lysimachia">Lysimachia</tp:taxon-name-part> <tp:taxon-name-part taxon-name-part-type="species" reg="speciosa">speciosa</tp:taxon-name-part></tp:taxon-name></italic> (<tp:taxon-name><tp:taxon-name-part taxon-name-part-type="family">Primulaceae</tp:taxon-name-part></tp:taxon-name>), a new species from Central China</article-title><source>PhytoKeys</source><day>02</day><month>10</month><year>2025</year><volume>263</volume><fpage>209</fpage><lpage>214</lpage><pub-id pub-id-type="doi">10.3897/phytokeys.263.139659</pub-id></mixed-citation></tp:treatment-meta><tp:nomenclature><label>﻿</label><tp:taxon-name><object-id xmlns:xlink="http://www.w3.org/1999/xlink" content-type="arpha" xlink:type="simple">DC0A22F4-1178-5121-8350-19106C90890C</object-id>
              <tp:taxon-name-part taxon-name-part-type="genus" reg="Lysimachia">Lysimachia</tp:taxon-name-part>
              <tp:taxon-name-part taxon-name-part-type="species" reg="speciosa">speciosa</tp:taxon-name-part>
              <object-id xmlns:xlink="http://www.w3.org/1999/xlink" content-type="ipni" xlink:type="simple">urn:lsid:ipni.org:names:77369879-1</object-id>
            </tp:taxon-name><tp:taxon-authority>Q.L.Gan, Z.Y.Li &amp; S.Z.Xu</tp:taxon-authority><tp:taxon-status xmlns:xlink="http://www.w3.org/1999/xlink" xlink:type="simple">sp. nov.</tp:taxon-status><xref ref-type="fig" rid="F1">Fig. 1</xref></tp:nomenclature><tp:treatment-sec sec-type="diagnosis" id="SECID0EVOAC"><title>Diagnosis.</title><p><italic><tp:taxon-name><tp:taxon-name-part taxon-name-part-type="genus" reg="Lysimachia">Lysimachia</tp:taxon-name-part> <tp:taxon-name-part taxon-name-part-type="species" reg="speciosa">speciosa</tp:taxon-name-part></tp:taxon-name></italic> is most similar to <tp:taxon-name><tp:taxon-name-part taxon-name-part-type="genus" reg="Lysimachia">L.</tp:taxon-name-part> <tp:taxon-name-part taxon-name-part-type="species" reg="deltoidea">deltoidea</tp:taxon-name-part> <tp:taxon-name-part taxon-name-part-type="infraspecific-rank">var.</tp:taxon-name-part> <tp:taxon-name-part taxon-name-part-type="variety" reg="cinerascens">cinerascens</tp:taxon-name-part></tp:taxon-name> and <italic><tp:taxon-name><tp:taxon-name-part taxon-name-part-type="genus" reg="Lysimachia">L.</tp:taxon-name-part> <tp:taxon-name-part taxon-name-part-type="species" reg="grammica">grammica</tp:taxon-name-part></tp:taxon-name></italic> in having cespitose and ascending-erect stems, densely multicellular hairs on the plant, both opposite and alternate leaves, and solitary and axillary yellow flowers, but the new species can be easily distinguished from both by its recurved-pubescent indumentum on stems, petioles, and pedicels; shorter than subtending leaves pedicels; much longer calyx, corolla, filaments, and style; and pilose ovary and capsule. The diagnostic features between <italic><tp:taxon-name><tp:taxon-name-part taxon-name-part-type="genus" reg="Lysimachia">Lysimachia</tp:taxon-name-part> <tp:taxon-name-part taxon-name-part-type="species" reg="speciosa">speciosa</tp:taxon-name-part></tp:taxon-name></italic>, <tp:taxon-name><tp:taxon-name-part taxon-name-part-type="genus" reg="Lysimachia">L.</tp:taxon-name-part> <tp:taxon-name-part taxon-name-part-type="species" reg="deltoidea">deltoidea</tp:taxon-name-part> <tp:taxon-name-part taxon-name-part-type="infraspecific-rank">var.</tp:taxon-name-part> <tp:taxon-name-part taxon-name-part-type="variety" reg="cinerascens">cinerascens</tp:taxon-name-part></tp:taxon-name>, and <italic><tp:taxon-name><tp:taxon-name-part taxon-name-part-type="genus" reg="Lysimachia">L.</tp:taxon-name-part> <tp:taxon-name-part taxon-name-part-type="species" reg="grammica">grammica</tp:taxon-name-part></tp:taxon-name></italic> are summarised in Table <xref ref-type="table" rid="T1">1</xref>.</p><table-wrap id="T1" position="float" orientation="portrait"><label>Table 1.</label><caption><p>Morphological comparisons of <italic><tp:taxon-name><tp:taxon-name-part taxon-name-part-type="genus" reg="Lysimachia">Lysimachia</tp:taxon-name-part> <tp:taxon-name-part taxon-name-part-type="species" reg="speciosa">speciosa</tp:taxon-name-part></tp:taxon-name></italic>, <tp:taxon-name><tp:taxon-name-part taxon-name-part-type="genus" reg="Lysimachia">L.</tp:taxon-name-part> <tp:taxon-name-part taxon-name-part-type="species" reg="deltoidea">deltoidea</tp:taxon-name-part> <tp:taxon-name-part taxon-name-part-type="infraspecific-rank">var.</tp:taxon-name-part> <tp:taxon-name-part taxon-name-part-type="variety" reg="cinerascens">cinerascens</tp:taxon-name-part></tp:taxon-name>, and <italic><tp:taxon-name><tp:taxon-name-part taxon-name-part-type="genus" reg="Lysimachia">L.</tp:taxon-name-part> <tp:taxon-name-part taxon-name-part-type="species" reg="grammica">grammica</tp:taxon-name-part></tp:taxon-name></italic>.</p></caption><table id="TID0EZTAE" rules="all"><tbody><tr><th rowspan="1" colspan="1">Characters</th><th rowspan="1" colspan="1">
                      <italic>
                        <tp:taxon-name><tp:taxon-name-part taxon-name-part-type="genus" reg="Lysimachia">L.</tp:taxon-name-part> <tp:taxon-name-part taxon-name-part-type="species" reg="speciosa">speciosa</tp:taxon-name-part></tp:taxon-name>
                      </italic>
                    </th><th rowspan="1" colspan="1">
                      <tp:taxon-name><tp:taxon-name-part taxon-name-part-type="genus" reg="Lysimachia">L.</tp:taxon-name-part> <tp:taxon-name-part taxon-name-part-type="species" reg="deltoidea">deltoidea</tp:taxon-name-part> <tp:taxon-name-part taxon-name-part-type="infraspecific-rank">var.</tp:taxon-name-part> <tp:taxon-name-part taxon-name-part-type="variety" reg="cinerascens">cinerascens</tp:taxon-name-part></tp:taxon-name>
                    </th><th rowspan="1" colspan="1">
                      <italic>
                        <tp:taxon-name><tp:taxon-name-part taxon-name-part-type="genus" reg="Lysimachia">L.</tp:taxon-name-part> <tp:taxon-name-part taxon-name-part-type="species" reg="grammica">grammica</tp:taxon-name-part></tp:taxon-name>
                      </italic>
                    </th></tr><tr><td rowspan="1" colspan="1">Indumentum on stem, petiole and pedicel</td><td rowspan="1" colspan="1">densely recurved-pubescent</td><td rowspan="1" colspan="1">densely spreading pilose</td><td rowspan="1" colspan="1">densely spreading pilose</td></tr><tr><td rowspan="1" colspan="1">Glandular on stem, leaf, calyx and corolla</td><td rowspan="1" colspan="1">transparent glandular spots</td><td rowspan="1" colspan="1">transparent glandular spots</td><td rowspan="1" colspan="1">blackish or black-brown glandular stripes</td></tr><tr><td rowspan="1" colspan="1">Petiole</td><td rowspan="1" colspan="1">5–15 mm long</td><td rowspan="1" colspan="1">2–3 mm long or subsessile</td><td rowspan="1" colspan="1">4–15 mm long</td></tr><tr><td rowspan="1" colspan="1">Leaf blade</td><td rowspan="1" colspan="1">rhomboid-ovate to ovate-lanceolate, 1–4 × 0.5–2 cm</td><td rowspan="1" colspan="1">elliptic to suborbicular, 1–2.5 × 0.8–1.8 cm</td><td rowspan="1" colspan="1">ovate to rhomboid-ovate, 1.3–3.5 × 0.8–2.5 cm</td></tr><tr><td rowspan="1" colspan="1">Pedicel</td><td rowspan="1" colspan="1">0.5–1 cm long, shorter than subtending leaf</td><td rowspan="1" colspan="1">1–2.5 cm long, ca. as long as subtending leaf</td><td rowspan="1" colspan="1">1–4 cm long, usually shorter than subtending leaf</td></tr><tr><td rowspan="1" colspan="1">Calyx</td><td rowspan="1" colspan="1">9–10 mm long</td><td rowspan="1" colspan="1">4–5 mm long</td><td rowspan="1" colspan="1">ca. 7 mm long</td></tr><tr><td rowspan="1" colspan="1">Corolla lobes</td><td rowspan="1" colspan="1">10–11 × 6–7 mm, margin erose</td><td rowspan="1" colspan="1">4–6.5 × 4–5 mm, margin entire</td><td rowspan="1" colspan="1">5–8 × 3–5 mm, margin entire</td></tr><tr><td rowspan="1" colspan="1">Filaments</td><td rowspan="1" colspan="1">tube ca. 2 mm long, connate tube ca. 3 mm; free parts 4–5 mm</td><td rowspan="1" colspan="1">tube ca. 1 mm long, connate ring ca. 1 mm; free parts ca. 2 mm</td><td rowspan="1" colspan="1">tube 0.5–1 mm long, connate ring ca. 0.5 mm; free parts 1.5–2.5 mm</td></tr><tr><td rowspan="1" colspan="1">Anthers</td><td rowspan="1" colspan="1">oblong, ca. 2 mm long</td><td rowspan="1" colspan="1">ovate, ca. 1 mm long</td><td rowspan="1" colspan="1">oblong, ca. 2 mm long</td></tr><tr><td rowspan="1" colspan="1">Ovary</td><td rowspan="1" colspan="1">pilose</td><td rowspan="1" colspan="1">glabrous</td><td rowspan="1" colspan="1">pubescent</td></tr><tr><td rowspan="1" colspan="1">Style</td><td rowspan="1" colspan="1">ca. 6 mm long, base spreading pilose</td><td rowspan="1" colspan="1">ca. 3.5 mm long, glabrous</td><td rowspan="1" colspan="1">ca. 4.5 mm long</td></tr><tr><td rowspan="1" colspan="1">Capsule</td><td rowspan="1" colspan="1">ca. 3.5 mm in diam., pilose</td><td rowspan="1" colspan="1">ca. 3 mm in diam., glabrous</td><td rowspan="1" colspan="1">ca. 4 mm in diam., pubescent</td></tr></tbody></table></table-wrap></tp:treatment-sec><tp:treatment-sec sec-type="material" id="SECID0EUJAE"><title>Type.</title><p>China: • Hubei Province, Zhuxi County, Jiangjiayan Town, Yaowangmiao Village, roadside grassland, flower yellow, alt. 580 m, 20 May 2023, <italic>Qi-Liang Gan PE23-5-2</italic> (holotype, PE!, PE02446668; isotype, PE!, PE02446669; A, IBSC)</p></tp:treatment-sec><tp:treatment-sec sec-type="description" id="SECID0E3JAE"><title>Description.</title><p>A perennial herb, 15–45 cm tall. <italic>Rhizomes</italic> creeping, with fibrous adventitious roots at nodes. <italic>Stems</italic> usually 3 to numerous, cespitose, ascending-erect, terete, with 8–20 nodes, distal internodes shorter, unbranched or shortly branched, sparsely transparent glandular spotted, densely recurved-pubescent. <italic>Leaves</italic> opposite on lower part, alternate on upper part; proximal and distal leaves smaller; petiole 5–15 mm long, narrowly winged, densely recurved-pubescent; leaf blade rhombic-ovate or ovate-lanceolate, 1–4 cm long, 0.6–2 cm wide, apex short-acuminate or acute, rarely obtuse, base cuneate and decurrent, margin entire, sparsely transparent glandular spotted, adaxially green, abaxially pale green, densely pubescent on both surfaces; lateral veins 2–3 on each side of midrib, alternate, inconspicuous. <italic>Flowers</italic> axillary in the middle and upper parts of the stem, solitary; pedicel 5–10 mm long, ascending to recurved, densely recurved-pubescent; calyx green, 9–10 mm long, 5-lobed parted almost to the base, tube ca. 0.5 mm long, lobes linear-lanceolate, 8.5–9.5 mm long, 1.5–2 mm wide in lower part, caudate at apex, sparsely transparent glandular spotted, densely pubescent outside, midrib green, convex abaxially; corolla yellow, tube ca. 2 mm long, 5-lobed, lobes broadly ovate, 10–11 mm long, 6–7 mm wide, sparsely transparent glandular spotted, margin erose; stamens 5, erect, glabrous, filaments connate basely into a tube ca. 3 mm high, free parts 4–5 mm, anthers dorsifixed, oblong, ca. 2 mm long, opening by lateral slits; ovary ovoid, densely pilose, style filiform, ca. 6 mm long, spreading pilose basely, stigma capitate, slightly wider than style. <italic>Capsule</italic> pale brown, subglobose, ca. 3.5 mm in diam., pilose. <italic>Seeds</italic> numerous, brown, ovoid in outline and irregular, 1.2–1.8 mm long, 3–4-angled, glabrous.</p><fig id="F1" position="float" orientation="portrait"><object-id xmlns:xlink="http://www.w3.org/1999/xlink" content-type="doi" xlink:type="simple">10.3897/phytokeys.263.139659.figure1</object-id><object-id xmlns:xlink="http://www.w3.org/1999/xlink" content-type="arpha" xlink:type="simple">D5C7428A-6706-5E4B-9DD4-5041D1BF72DC</object-id><label>Figure 1.</label><caption><p><italic><tp:taxon-name><tp:taxon-name-part taxon-name-part-type="genus" reg="Lysimachia">Lysimachia</tp:taxon-name-part> <tp:taxon-name-part taxon-name-part-type="species" reg="speciosa">speciosa</tp:taxon-name-part></tp:taxon-name></italic> sp. nov. <bold>A</bold> flowering plants <bold>B</bold> roots <bold>C</bold> stem and petioles <bold>D</bold> opposite leaves on lower stem <bold>E</bold> alternate leaves on mid- and distal stem <bold>F</bold> leaves <bold>G</bold> mid-vein and lateral veins <bold>H</bold> abaxial surface of leaf <bold>I</bold> adaxial view of corolla <bold>J</bold> dissected corolla showing stamens <bold>K</bold> pistil <bold>L</bold> capsule and persistent calyx <bold>M</bold> seeds.</p></caption><graphic xmlns:xlink="http://www.w3.org/1999/xlink" xlink:href="phytokeys-263-209_article-139659__-g001.jpg" position="float" orientation="portrait" xlink:type="simple" id="oo_1429166.jpg"><uri content-type="original_file" xlink:type="simple">https://binary.pensoft.net/fig/1429166</uri></graphic></fig></tp:treatment-sec><tp:treatment-sec sec-type="phenology" id="SECID0EAMAE"><title>Phenology.</title><p>Flowering from May to June, fruiting from June to July.</p></tp:treatment-sec><tp:treatment-sec sec-type="distribution" id="SECID0EFMAE"><title>Distribution and habitat.</title><p>The population of <italic><tp:taxon-name><tp:taxon-name-part taxon-name-part-type="genus" reg="Lysimachia">Lysimachia</tp:taxon-name-part> <tp:taxon-name-part taxon-name-part-type="species" reg="speciosa">speciosa</tp:taxon-name-part></tp:taxon-name></italic> is known only from the type locality (<named-content xmlns:xlink="http://www.w3.org/1999/xlink" content-type="dwc:verbatimCoordinates" xlink:type="simple"><named-content content-type="geo-json" specific-use="{&#34;type&#34;:&#34;Point&#34;,&#34;coordinates&#34;:[109.532557,32.322862]}" id="NCID0EZMAE" xlink:type="simple">32.322862N, 109.532557E</named-content></named-content>), Yaowangmiao Village, Zhuzi County, Hubei Province, China. It grows in roadside grassland at an altitude of 580 m.</p></tp:treatment-sec><tp:treatment-sec sec-type="etymology" id="SECID0E4MAE"><title>Etymology.</title><p><italic><tp:taxon-name><tp:taxon-name-part taxon-name-part-type="genus" reg="Lysimachia">Lysimachia</tp:taxon-name-part> <tp:taxon-name-part taxon-name-part-type="species" reg="speciosa">speciosa</tp:taxon-name-part></tp:taxon-name></italic> is a perennial herb with an attractive plant type and numerous cespitose, ascending-erect stems. Besides, the stem and petiole of the new species sometimes are flushed red. The flowers are yellow and showy. Thus, the specific epithet is derived from the aforementioned morphological characteristics.</p></tp:treatment-sec><tp:treatment-sec sec-type="Vernacular name" id="SECID0EONAE"><title>Vernacular name.</title><p>Mei Li Guo Lu Huang (Chinese).</p></tp:treatment-sec><tp:treatment-sec sec-type="Provisional conservation assessment" id="SECID0ETNAE"><title>Provisional conservation assessment.</title><p><italic><tp:taxon-name><tp:taxon-name-part taxon-name-part-type="genus" reg="Lysimachia">Lysimachia</tp:taxon-name-part> <tp:taxon-name-part taxon-name-part-type="species" reg="speciosa">speciosa</tp:taxon-name-part></tp:taxon-name></italic> is currently known from a single population of approximately 30 individuals at its type locality in Yaowangmiao Village, Jiangjiayan Town, Zhuxi County, Hubei Province. Due to insufficient data on this species, its conservation status cannot be fully assessed at this time. Therefore, its provisional conservation status is temporarily classified as Data Deficient (DD) according to the <xref ref-type="bibr" rid="B7">IUCN (2024)</xref>.</p></tp:treatment-sec><tp:treatment-sec sec-type="Additional specimen examined" id="SECID0EIOAE"><title>Additional specimen examined.</title><p>l.c., fruit pale brown, 14 July 2023, <italic>Qi-Liang Gan</italic> PE23-7-4 (PE!, PE02446670)</p></tp:treatment-sec><ref-list><ref id="B7"><mixed-citation xmlns:xlink="http://www.w3.org/1999/xlink" xlink:type="simple">IUCN (<year>2024</year>) Guidelines for Using the IUCN Red List Categories and Criteria. Version 16. Prepared by the Standards and Petitions Committee. <ext-link xlink:href="https://www.iucnredlist.org/documents/RedListGuidelines.pdf" ext-link-type="uri" xlink:type="simple">https://www.iucnredlist.org/documents/RedListGuidelines.pdf</ext-link></mixed-citation></ref></ref-list></tp:taxon-treatment>
